# Supplementary material for: The Welfare Impact of Heat Stress in South American Beef Cattle and the Cost-Effectiveness of Shade Provision
Source: Animals (Basel). 2026 Jan 13;16(2):231. doi: 10.3390/ani16020231 (PMC12837348; doi:10.3390/ani16020231)
Supplement: Supplementary file 1 [file animals-16-00231-s001.zip]

Archive with 1 entries (1 files):
- animals-4025843-supplementary.pdf
